# Supplementary material for: A new species of Hedgpethia (Arthropoda, Pycnogonida, Colossendeidae) from southwestern Japan
Source: Zookeys. 2012 Mar 16;(175):69–74. doi: 10.3897/zookeys.175.2612 (PMC3307348; doi:10.3897/zookeys.175.2612)
Supplement: XML Treatment for Hedgpethia spinosa [file zookeys.175.2612-treatment1.xml]

<!DOCTYPE tp:taxon-treatment
  PUBLIC "-//TaxonX//DTD Taxonomic Treatment Publishing DTD v0 20100105//EN" "tax-treatment-NSO.dtd">
<tp:taxon-treatment xmlns:tp="http://www.plazi.org/taxpub"><tp:treatment-meta><mixed-citation publication-type="journal"><person-group><name><surname>Takahashi</surname><given-names>Yoshie</given-names></name><name><surname>Kajihara</surname><given-names>Hiroshi</given-names></name><name><surname>Mawatari</surname><given-names>Shunsuke F.</given-names></name></person-group><article-title>A new species of 
                    <italic>Hedgpethia</italic> (Arthropoda, Pycnogonida, Colossendeidae) from southwestern Japan
                </article-title><source>Zookeys</source><day>16</day><month>3</month><year>2012</year><volume>2012</volume><issue>175</issue><fpage>69</fpage><lpage>74</lpage><pub-id pub-id-type="doi">10.3897/zookeys.175.2612</pub-id></mixed-citation></tp:treatment-meta><tp:nomenclature><tp:taxon-name>
                        <tp:taxon-name-part taxon-name-part-type="genus">Hedgpethia</tp:taxon-name-part>
                        <tp:taxon-name-part taxon-name-part-type="species">spinosa</tp:taxon-name-part>
                    <object-id xmlns:xlink="http://www.w3.org/1999/xlink" xlink:type="simple">urn:lsid:zoobank.org:act:C228D530-5701-46F7-894F-EC12941C99C7</object-id>
                    <object-id xmlns:xlink="http://www.w3.org/1999/xlink" xlink:type="simple">http://species-id.net/wiki/Hedgpethia_spinosa</object-id>
                    </tp:taxon-name><tp:taxon-status xmlns:xlink="http://www.w3.org/1999/xlink" xlink:type="simple">sp. n.</tp:taxon-status><xref ref-type="fig" rid="F1">Fig. 1</xref></tp:nomenclature><tp:treatment-sec sec-type="Material examined"><title>Material examined.</title><p> Holotype: male, ZIHU 3335, <named-content xmlns:xlink="http://www.w3.org/1999/xlink" content-type="dwc:verbatimCoordinates" xlink:type="simple">30°08.90'N, 130°38.04'E</named-content>, south of Yaku Island, Kagoshima, 26 May 2005, 197–207 m depth, collected by plankton net in a beam trawl [inner net <italic>sensu</italic> <xref ref-type="bibr" rid="B1">Akiyama et al. (2008)</xref>], S. Ohtsuka leg.</p></tp:treatment-sec><tp:treatment-sec sec-type="Measurements of holotype (millimeters)"><title>Measurements of holotype (millimeters).</title><p> Trunk length, 1.28; body width, 0.62; length of proboscis, 1.43; length of abdomen, 0.08; length of palp, 2.26; first article of palp (P1), 0.06; P2, 0.03; P3, 0.83; P4, 0.10; P5, 0.50; P6, 0.14; P7, 0.12; P8, 0.15; P9, 0.16; P10, 0.17; third leg, coxa 1, 0.21; coxa 2, 0.18; coxa 3, 0.16; femur, 1.33;<!--PageBreak--><!--PageBreak--> tibia 1, 1.73; tibia 2, 1.52; tarsus, 0.56; propodus, 0.65; claw, 0.33; oviger, first article (O1), 0.04; O2, 0.11; O3, 0.11; O4, 1.20; O5, 0.21; O6, 1.18; O7,0.21; O8, 0.19; O9, 0.19; O10, 0.14.</p></tp:treatment-sec><tp:treatment-sec sec-type="Description"><title>Description.</title><p> Size small for genus, leg span only 6.5 mm. Trunk (<xref ref-type="fig" rid="F1">Fig. 1A, 1B</xref>) moderately short for genus, completely segmented, posterior rims of segments 1–3 inflated, each with pointed dorsal median tubercle. Lateral processes almost as long as their basal width, separated from one another by slightly more than their basal width, glabrous. Cephalic segment with pair of horn-like spines at anterior margin. Ocular tubercle dome shaped, 1.5 times as high as its basal width, with pointed apex projecting slightly forward. Eyes slightly pigmented, anterior pair larger than posterior pair. Proboscis (<xref ref-type="fig" rid="F1">Fig. 1A, 1B</xref>) 1.2 times as long as trunk, swollen, spindle shaped, constricted at middle of total length, slightly curved downward, tapering distally; lips rounded, each with short ciliary sheet. Abdomen very small, located on ventral side.</p><p>Palps (<xref ref-type="fig" rid="F1">Fig. 1C</xref>) longer than proboscis, slender; 10-segmented, with two short basal segments; first segment about twice as wide as other segments; second segment shortest; third segment longest, straight, with sparse, short setae, and with a few longer setae dorsodistally; fourth segment same length as sixth; fifth segment 0.6 times as long as third, with sparse setae over entire surface of distal half; seventh, eighth, and ninth segments subequal to sixth segment in length and slightly shorter than terminal segment; distal five segments fairly setose ventrally, setae as long as segment width, each segment with single short dorsodistal seta.</p><p>Oviger (<xref ref-type="fig" rid="F1">Fig. 1D1</xref>) slender, long, 10-segmented; fourth and sixth segments longest, with very tiny setae ectally; fifth segment almost as long as second and third combined; strigilis (<xref ref-type="fig" rid="F1">Fig. 1D2</xref>) armed with single short seta ectodistally, with rows of slender endal spines having denticles (<xref ref-type="fig" rid="F1">Fig. 1D3</xref>); seventh segment equal to fifth in length; terminal segment less than two-thirds length and width of seventh segment; terminal claw short, about one-fifth as long as terminal segment, having small spines endally (<xref ref-type="fig" rid="F1">Fig. 1D4</xref>).</p><p>Legs (<xref ref-type="fig" rid="F1">Fig. 1E</xref>) slender, with many tiny setae over entire surface; first coxa with one small spine dorsally, one or two spines anteriorly and posteriorly, respectively; first and third coxae subequal and shorter than second coxa; femur almost equal to second tibia in length, curved ventrally, thickened in distal half, with several longer setae on distal end; tibia straight, with single long seta on distal end; first tibia 1.3 times as long as femur; tarsus slightly longer than propodus, both segments with dense, short setae ventrally and sparse, short setae dorsally; main claw about two-thirds as long as propodus.</p><fig id="F1" position="float" orientation="portrait"><label>Figure 1.</label><caption><p> <italic><tp:taxon-name>Hedgpethia spinosa</tp:taxon-name></italic> sp. n. Holotype, male (ZIHU 3335). <bold>A</bold> trunk, dorsal view <bold>B</bold> trunk, lateral view <bold>C</bold> palp <bold>D1</bold> oviger <bold>D2</bold> enlargement of distal segments of oviger <bold>D3</bold> enlargement of denticulate spine constituting strigilis <bold>D4</bold> enlargement of terminal claw of oviger <bold>E</bold> left third leg. Scale bars: 0.5 mm.</p></caption><graphic xmlns:xlink="http://www.w3.org/1999/xlink" xlink:href="ZooKeys-175-069-g001.jpg" position="float" orientation="portrait" xlink:type="simple"/></fig></tp:treatment-sec><tp:treatment-sec sec-type="Etymology"><title>Etymology.</title><p> The specific name, a Latin adjective, refers to the spines on first coxae, anterior trunk margin, and terminal claw of oviger.</p></tp:treatment-sec><tp:treatment-sec sec-type="Remarks"><title>Remarks.</title><p> Three species of <italic><tp:taxon-name>Hedgpethia</tp:taxon-name></italic> have pointed dorsomedian tubercles: <italic><tp:taxon-name>Hedgpethia bicornis</tp:taxon-name></italic> (Losina-Losinsky &amp; Turpaeva, 1958), <italic><tp:taxon-name>Hedgpethia chitinosa</tp:taxon-name></italic> (Hilton, 1943), and probably <italic><tp:taxon-name>Hedgpethia brevitarsis</tp:taxon-name></italic> (Losina-Losinsky &amp; Turpaeva, 1958), the tubercles of which are slightly rounded. However, none of these has a pair of horns on the anterior margin of the cephalic segment, spines on the first coxae, or denticulate spines on the strigilis. The anterior spines of the cephalic segment have the appearance of vestiges of chelifores. This is one of the smallest species in the genus.</p></tp:treatment-sec><ref-list><ref id="B1"><mixed-citation xmlns:xlink="http://www.w3.org/1999/xlink" xlink:type="simple"><person-group><name name-style="western"><surname>Akiyama</surname><given-names>T</given-names></name><name name-style="western"><surname>Shimomura</surname><given-names>M</given-names></name><name name-style="western"><surname>Nakamura</surname><given-names>K</given-names></name></person-group> (<year>2008</year>)<article-title> Collection of deep-sea small arthropods: gears for collection and processing of samples on deck.</article-title><source>Taxa, Proceedings of the Japanese Society of Systematic Zoology </source><volume>24</volume>: <fpage>27</fpage>-<lpage>32</lpage>. [In Japanese with English summary]</mixed-citation></ref></ref-list></tp:taxon-treatment>
